# Supplementary material for: Effectiveness and Safety of Direct Oral Anticoagulants versus Vitamin K Antagonists for People Aged 75 Years and over with Atrial Fibrillation: A Systematic Review and Meta-Analyses of Observational Studies
Source: J Clin Med. 2019 Apr 24;8(4):554. doi: 10.3390/jcm8040554 (PMC6518135; doi:10.3390/jcm8040554)
Supplement: Supplementary file 1 [file jcm-08-00554-s001.zip]

Archive with 1 entries (1 files):
- Supp_material/JOCM_tableS1_submitted.pdf
